# Supplementary material for: Succession of the intestinal bacterial community in Pacific bluefin tuna (Thunnus orientalis) larvae
Source: PLoS One. 2022 Oct 6;17(10):e0275211. doi: 10.1371/journal.pone.0275211 (PMC9536584; doi:10.1371/journal.pone.0275211)
Supplement: S1 Table — (XLSX) [file pone.0275211.s005.xlsx]

## Sheet: Table S1 Sample list
		S1 Table. Sample list in this study
		Sample			Day after hatching of bluefin tuna
					-1	0	1	2	3	4	5	6	7	8	9	10	11	12	13	14	15	16	17	18	19	20	21	22	23	24	25	26	27	28	29	30	31	32	33	34	35
		2012	Exp12	Intestine	○	-	○	-	○	-	-	○	-	-	○	-	-	○	-	○	-	-	○	-	-	○	-	-	○ n.d.	-	-	○	-	-	○	-	○	-	-	-	-
				Feeds	-	-	-	R	-	-	R	-	-	R	-	-	R	-	A	-	-	A/L	-	-	L/P	-	-	L	-	-	P	-	-	P	-	-	-	-	-	-	-
				Water	○ n.d.	-	○	○	-	-	○	-	-	○	-	-	○	-	○	-	-	○	-	-	○	-	-	○	-	-	○	-	-	○	-	-	○	-	-	-	-
		2013 (r1)	Exp13r1	Intestine	○ n.d.	-	○	-	○	○	-	-	-	○	-	-	-	○	-	-	-	○	-	-	-	-	-	-	-	-	○	-	-	-	-	-	-	-	-	-	○
				Feeds	-	-	-	-	R	-	-	-	A	-	-	-	A	-	-	L	A/L	L	-	-	L	-	-	-	-	-	-	-	-	-	-	-	-	-	-	-	-
				Water	○	-	○	-	○	-	-	-	○	-	-	-	○	-	○	-	○	-	-	-	○	-	-	-	-	-	○	-	-	-	-	-	-	-	-	-	-
		2013 (r2)	Exp13r2	Intestine	○	○	-	-	○	-	-	○	-	○ n.d.	-	-	-	-	○ n.d.	-	-	-	○ n.d.	-	-	-	○	-	-	-	○	-	-	-	○	-	-	-	-	-	-
				Feeds	-	-	R	R	-	-	R	-	-	R	-	-	-	R	L	-	-	L	-	-	-	P n.d.	-	-	-	P n.d.	-	-	-	-	P n.d.	-	-	-	-	-	-
				Water	○	-	○	○	-	-	○	-	-	○	-	-	-	○	-	-	-	○	-	-	-	○	-	-	-	○	-	-	-	-	-	-	-	-	-	-	-
		Day 0 is the day of hatching and Day -1 stands for egg. The "○" and "-" mean that either samples were collected or not, respectively. In feeds sample, the day on which the samples were collected is indicated by R (rotifer), A (Artemia), L (feeder larvae), and P (commercial pellets). n.d., no detection (PCR product was not obtained).
