# Supplementary material for: Succession of the intestinal bacterial community in Pacific bluefin tuna (Thunnus orientalis) larvae
Source: PLoS One. 2022 Oct 6;17(10):e0275211. doi: 10.1371/journal.pone.0275211 (PMC9536584; doi:10.1371/journal.pone.0275211)
Supplement: S1 File — (XLSX) [file pone.0275211.s006.xlsx]

## Sheet: 220518_S2 Table
S1 File. Relative abundance of all OTUs in this study.
Sample	OTU392.1	OTU393.8	OTU399.9	OTU402.2	OTU403.8	OTU412.9	OTU420.5	OTU421.9	OTU430.1	OTU431.3	OTU447.1	OTU449.8	OTU469.1	OTU470.8	OTU475.3	OTU478.9	OTU486.7	OTU495.7	OTU498.4	OTU502.5	OTU504.2	OTU506.7	OTU507.9	OTU511.6	OTU513.6	OTU515.6	OTU523.4	OTU525.1	OTU526.9	OTU538.9	OTU543.3	OTU546.4	OTU548.3	OTU549.8	OTU551.5	OTU553.3	OTU555	OTU560.6	OTU564.7	OTU568.2	OTU568.8	OTU570.3	OTU571.9	OTU572.8	OTU584.3	OTU591.1	OTU594.5	OTU597.6	OTU601.7
12_W01	0	0	0	0	0	0	0	0	0	0	0	0	0	0	0	0	0	0	0	0	0	0	0	0	0	0	0	0	0	0	0	0	0	0	0	0	0	0	0	0	0	0	0	0	0	0	0	0	0
12_W02	0	0	0	0.104615	0	0	0	0	0	0.00390924	0	0	0	0	0	0	0	0	0	0	0	0	0	0	0	0	0	0	0.0364579	0	0	0.0621229	0	0.0179315	0	0	0	0	0.0035693	0	0	0	0	0	0	0	0	0	0
12_W05	0	0	0	0.0573173	0	0	0	0	0	0	0	0	0	0	0	0	0	0	0	0	0	0	0	0	0	0	0	0	0	0	0	0.0248178	0	0.0558401	0	0	0	0	0	0	0	0	0	0	0	0	0	0	0
12_W08	0	0	0	0.0034823	0	0	0	0.013639	0	0	0	0	0.0101567	0	0	0	0	0	0.0110273	0	0.0106404	0	0	0.00783517	0.00415941	0	0	0	0	0	0.00328884	0	0	0	0	0	0	0	0	0	0	0	0	0	0	0	0	0	0.00561037
12_W11	0	0	0	0	0	0	0	0.0557982	0	0	0	0	0	0	0	0	0	0	0	0	0	0	0	0	0.024163	0	0	0	0	0	0	0	0	0	0	0	0	0	0	0	0	0	0	0	0	0	0	0	0.0146531
12_W13	0	0	0	0	0	0	0	0.0675656	0.00201132	0.00350119	0	0	0	0	0	0	0	0	0	0	0	0	0	0	0.0482718	0	0	0	0	0	0	0	0	0	0	0	0	0	0	0	0	0	0	0	0	0	0	0	0.0216031
12_W16	0	0	0	0	0	0	0	0.0802981	0	0	0	0	0	0	0	0	0	0	0	0	0	0	0	0	0.0554787	0	0	0	0	0	0.00653143	0	0	0	0	0	0	0	0	0	0	0	0	0	0	0	0	0	0.0245121
12_W19	0	0	0	0	0	0	0	0.0413765	0	0	0	0	0	0	0	0	0	0	0	0	0	0	0	0	0.027755	0	0	0	0	0	0	0	0	0	0	0	0	0	0	0	0	0	0	0	0	0	0	0.00297009	0.0189472
12_W22	0	0	0	0	0	0	0	0.0417777	0	0	0	0	0	0	0	0	0	0	0	0	0	0	0	0	0.00991154	0	0	0	0	0	0	0	0	0	0	0	0	0	0	0	0	0	0	0	0	0	0	0.0671427	0.0116168
12_W25	0	0	0	0	0	0	0	0	0	0	0	0	0	0	0	0	0	0	0	0	0	0	0.00809595	0	0	0	0	0	0	0	0.0464768	0	0	0.0167916	0	0.00869565	0	0	0	0	0	0	0	0	0	0	0	0	0
12_W28	0	0	0	0	0	0	0	0	0	0	0	0	0	0	0	0	0	0	0	0	0	0	0	0	0.052583	0	0	0	0	0	0.0372079	0	0	0.0101476	0	0	0	0	0	0	0	0	0	0	0	0	0	0	0
12_W31	0	0	0	0	0	0	0	0	0	0.00274137	0	0	0	0	0	0	0	0	0	0	0	0	0.0029127	0	0	0	0	0	0	0	0	0	0	0	0	0	0.00411205	0	0	0	0	0	0	0	0.00454039	0.00231303	0	0	0
12_R02	0	0	0	0.00860056	0	0	0	0.00368596	0	0.00516034	0	0	0	0	0	0	0.00995208	0	0	0	0	0.00356309	0	0	0	0	0	0	0	0	0	0	0	0.00491461	0	0	0	0	0	0	0	0	0	0	0	0	0	0	0
12_R05	0.0179966	0	0	0.0544211	0	0.00363629	0	0	0	0.00610157	0	0	0	0	0	0	0.00382119	0	0	0	0.00160243	0.00332813	0.00375955	0	0	0	0	0	0	0	0	0	0	0.00351303	0	0.00517709	0	0	0	0	0	0	0	0	0	0	0	0	0.010724
12_R08	0	0	0	0	0	0	0	0.0252638	0	0	0	0	0.107148	0	0.00817358	0	0.00505276	0	0.0548373	0	0.0851538	0	0.0043097	0.209244	0	0.0129291	0	0	0	0	0	0	0	0	0	0	0	0	0	0	0	0	0	0	0	0	0	0	0.00728191
12_R11	0	0	0	0	0	0	0	0.00511333	0	0.00709761	0	0	0	0	0	0	0	0	0	0	0	0	0	0	0	0	0	0	0	0	0	0	0	0	0	0	0	0	0	0	0	0	0	0	0	0	0	0	0
12_A13	0	0	0	0	0	0	0	0.360705	0.0141058	0	0	0	0	0	0	0	0	0	0	0	0	0	0	0	0	0	0.0186398	0.0206549	0.0186398	0	0	0	0	0	0	0	0	0	0	0	0	0	0	0	0	0	0	0	0.118388
12_M16	0	0	0	0	0	0	0	0.153635	0.00538213	0	0	0	0	0	0	0	0	0	0	0	0	0	0	0.00616499	0	0.00273999	0.00694784	0.0163421	0	0	0	0	0	0	0	0	0	0	0.00313142	0	0	0	0	0	0	0	0	0	0.0530385
12_L19	0	0	0	0	0	0	0	0.00743177	0	0	0	0	0	0	0	0	0	0	0	0	0	0	0	0	0	0	0	0	0	0	0	0	0	0	0	0	0	0	0	0	0	0	0	0	0	0	0	0	0
12_P19	0	0	0	0	0	0	0	0.0819858	0	0	0	0	0	0.0164539	0	0	0.00283688	0.116596	0	0	0.00184397	0	0.00269504	0	0	0.00184397	0	0	0	0.00170213	0.00586288	0	0	0.00529551	0	0	0	0	0	0	0	0	0	0	0	0	0	0	0
12_L22	0	0	0	0	0	0	0	0.0134705	0	0	0	0	0	0	0	0	0	0	0	0	0.00293109	0	0	0	0	0	0	0.00174618	0.00424072	0	0	0	0	0	0	0	0	0	0	0	0	0	0	0	0	0	0	0	0.004802
12_P25	0	0	0	0	0	0	0	0.0818476	0	0	0	0	0	0.0164521	0	0	0	0.108901	0	0	0	0	0	0	0	0.00192745	0.00302884	0	0	0.00185861	0.0057135	0	0	0.00344187	0	0	0	0	0	0	0	0	0	0	0	0	0	0	0
12_P28	0	0	0	0	0	0	0	0.0387227	0	0	0	0	0	0	0	0	0	0.101207	0	0	0	0.00339452	0	0	0	0	0	0	0	0	0.00364596	0	0	0.00465175	0	0.00465175	0	0	0	0	0	0	0	0	0	0	0	0	0
12_G-1	0	0	0	0	0	0	0	0	0	0	0	0	0	0	0	0	0	0	0	0	0	0	0.0550098	0	0	0	0	0	0	0	0	0	0	0	0	0	0	0	0.191552	0	0	0	0	0.0471513	0	0.0687623	0	0	0
12_G01	0	0	0	0	0	0	0	0	0	0	0	0	0	0	0	0	0	0	0	0	0	0	0	0	0	0	0	0	0	0	0	0	0	0.0232186	0	0	0	0	0	0	0	0	0	0	0	0	0	0	0
12_G03	0.00471301	0	0	0.0178421	0	0	0	0	0	0.00690119	0	0.00740616	0	0	0	0	0.0164955	0	0	0	0	0	0	0.015149	0	0.02407	0	0	0	0	0.00454469	0.00437637	0.00572294	0	0	0.00437637	0	0	0	0	0	0	0	0	0	0	0	0	0.00488133
12_G06	0	0	0	0	0	0	0	0	0	0	0	0	0	0	0	0	0	0	0	0	0	0	0.0993151	0	0	0	0.0993151	0.104452	0	0	0	0	0	0	0	0	0	0	0.118151	0	0	0	0	0	0	0.0633562	0	0	0
12_G09	0	0	0	0	0	0	0	0.0382006	0	0	0	0	0.0317744	0	0.0092824	0	0	0	0.00999643	0	0.0371296	0	0	0	0	0.124241	0	0	0	0	0	0	0	0	0	0	0	0	0.0332024	0	0	0	0	0	0	0.0192788	0	0	0.024277
12_G12	0	0	0	0	0	0	0	0.250863	0.0103611	0	0	0	0	0	0	0	0	0	0	0	0.00941915	0	0.0379906	0	0.010675	0.00973312	0	0	0	0	0	0	0	0	0	0	0	0	0.0389325	0	0	0	0	0.0160126	0	0.0169545	0	0	0.171743
12_G14	0	0	0	0	0	0	0	0.238376	0.0188346	0	0	0	0	0	0	0	0	0	0	0	0	0	0.0523838	0	0	0	0	0	0	0	0	0	0	0	0	0	0	0	0.0694526	0	0	0	0	0	0	0.0541495	0	0	0.136551
12_G17	0	0	0	0	0	0	0.0623269	0.0761773	0	0	0	0	0	0	0	0	0	0	0	0	0	0	0.119114	0	0	0	0	0	0	0	0	0	0	0	0	0	0	0	0	0	0	0	0	0	0	0.171745	0	0	0
12_G20	0	0	0	0	0	0	0	0	0	0	0	0	0	0	0	0	0	0	0	0	0	0	0.0703518	0	0	0	0	0	0	0	0	0	0	0	0	0.0603015	0	0	0	0	0	0	0	0	0	0.214405	0	0	0
12_G26	0	0	0	0	0	0	0	0	0	0	0	0	0	0	0	0	0	0	0	0	0	0	0.129771	0	0	0	0	0	0	0	0	0	0	0	0	0.10687	0	0	0	0	0	0	0	0	0	0.267176	0	0	0
12_G29	0	0	0	0	0	0	0	0	0	0	0	0	0	0	0	0	0	0	0	0	0	0	0.0580986	0	0	0	0	0	0	0	0	0	0	0	0	0	0	0	0	0	0	0	0	0	0	0.200704	0	0	0
12_G31	0	0	0	0	0	0	0	0	0	0	0	0	0	0	0	0	0	0	0	0	0	0	0.163968	0	0	0	0	0	0	0	0	0	0	0	0	0	0	0	0	0	0	0	0	0	0	0.248988	0	0	0
13r1_W-1	0	0	0	0	0	0	0	0	0	0	0	0	0	0	0	0	0	0	0	0	0	0	0.0278481	0	0.0253043	0	0	0	0.00415044	0	0	0	0	0.0761806	0.0080331	0.00428432	0	0	0.00696202	0	0	0	0	0	0	0.0153968	0	0	0
13r1_W01	0	0	0	0	0	0	0	0	0	0	0	0	0	0	0	0	0	0	0	0	0	0	0	0	0	0	0	0	0.0755735	0	0	0	0	0.255061	0	0	0	0	0	0	0	0	0	0	0	0	0	0	0
13r1_W03	0	0	0	0	0	0	0	0.199963	0	0.0272345	0	0	0	0	0	0	0	0	0	0	0	0	0	0	0	0	0	0	0.0742095	0	0	0.00475233	0	0.109852	0.0323524	0	0	0	0	0	0	0	0	0	0	0	0	0	0.0235789
13r1_W07	0	0	0	0	0	0	0	0.0736041	0	0	0	0	0	0	0	0	0	0	0	0	0	0	0	0	0	0	0	0	0	0	0	0	0	0	0	0	0	0	0	0	0.046086	0	0	0	0	0	0	0.00507614	0.00788138
13r1_W11	0	0	0	0	0	0.00166048	0	0.180555	0	0.0339087	0	0.00297138	0	0	0.0100939	0	0	0	0	0	0	0	0	0	0	0	0	0	0	0	0	0	0	0	0	0	0	0	0	0	0.0100503	0	0	0	0	0	0	0.00978807	0.0284903
13r1_W13	0	0	0	0	0	0	0	0	0	0.00837449	0	0	0	0	0	0	0	0	0	0	0	0	0	0	0	0	0	0	0	0	0.0251235	0	0	0	0	0	0	0	0	0	0	0	0	0	0	0	0	0	0
13r1_R03	0	0	0	0	0	0	0	0.0967742	0	0	0	0	0	0	0	0	0	0	0	0	0	0	0	0	0	0	0	0	0	0	0	0	0	0	0	0	0	0	0	0	0	0	0	0	0	0	0	0	0
13r1_A07	0	0	0	0	0	0	0	0.0120233	0	0	0	0	0	0	0	0	0	0	0	0	0	0	0	0	0	0	0	0	0	0	0	0	0	0	0	0	0	0	0	0	0.0282839	0	0	0	0	0	0	0.0751059	0.00137712
13r1_A11	0	0	0	0	0	0	0	0.0172568	0	0	0	0	0	0	0	0	0	0	0	0	0	0	0	0	0	0	0	0	0	0.0268938	0	0	0	0	0	0	0	0	0	0	0.00896459	0	0	0	0	0.00739579	0	0.0537875	0
13r1_L14	0	0	0	0	0	0	0	0	0	0	0	0	0	0	0.0117119	0	0.0213262	0	0	0	0.00652605	0	0.00302995	0	0	0	0	0	0	0.200443	0	0	0	0.00192285	0	0	0.00157324	0	0	0	0.042128	0	0	0	0.00233073	0.0667754	0.00209766	0.0231908	0
13r1_AL15	0	0	0	0	0	0	0	0.0896896	0	0	0	0	0	0	0	0	0.00206504	0	0	0	0	0.00156273	0	0	0	0	0	0	0	0.0810388	0	0	0	0	0	0	0	0	0	0	0	0	0	0	0	0.0265106	0	0.00770203	0.0194783
13r1_L16	0	0	0	0	0	0	0	0.31189	0	0	0	0	0	0	0	0	0	0	0	0	0	0	0.0478659	0	0	0	0	0	0	0	0	0	0.0115854	0	0	0	0	0	0.0216463	0	0	0	0	0	0.00792683	0.0612805	0	0	0.150915
13r1_L19	0	0	0	0	0	0	0	0	0	0	0	0	0	0	0	0	0	0	0	0	0	0	0	0	0	0	0	0	0	0	0	0	0	0	0	0	0	0	0	0	0	0	0	0	0	0	0	0.0147326	0
13r1_G01	0	0.0011294	0.00797225	0	0.000930095	0	0	0	0	0	0	0	0	0	0	0	0	0.00192663	0	0.0166899	0	0	0	0	0	0	0	0	0.00810512	0	0	0	0	0.316432	0.0363069	0	0	0	0	0.0022588	0	0.00209272	0.00385325	0	0.00302281	0	0	0	0
13r1_G03	0	0	0	0	0	0	0	0.00944192	0	0	0	0	0	0	0	0	0	0	0	0	0	0	0.0151745	0	0	0	0	0	0	0	0	0	0	0.0133198	0	0.0136571	0	0	0.0748609	0	0	0	0	0.0180408	0	0.0561457	0	0	0.00809307
13r1_G04	0	0	0	0	0	0	0	0.322691	0	0	0	0	0	0	0	0	0.00749946	0	0	0	0	0	0	0	0	0	0	0	0	0	0	0	0	0	0	0	0	0.00621384	0.00878509	0	0	0	0	0	0	0.00621384	0	0	0.0833512
13r1_G08	0	0	0	0	0	0	0	0.0462789	0	0	0	0	0	0	0	0	0	0	0	0	0	0	0.0106316	0	0	0	0	0	0	0	0	0	0	0	0	0	0	0	0.0385658	0	0.0252241	0	0	0.00583698	0	0.00667084	0	0.225975	0.00729623
13r1_G12	0	0	0	0	0	0	0	0	0	0	0	0	0	0	0	0	0	0	0	0	0	0	0	0	0	0	0	0	0	0	0	0	0	0	0	0	0	0	0	0	0	0	0	0	0	0	0	0	0
13r1_G16	0	0	0	0	0	0	0	1	0	0	0	0	0	0	0	0	0	0	0	0	0	0	0	0	0	0	0	0	0	0	0	0	0	0	0	0	0	0	0	0	0	0	0	0	0	0	0	0	0
13r1_G25	0	0	0	0	0	0	0	0	0	0	0	0	0	0	0	0	0	0	0	0	0	0	0.317021	0	0	0	0	0	0	0	0	0	0	0	0	0.0340426	0	0	0	0	0	0	0	0	0	0.181915	0	0	0
13r2_W-1	0	0	0	0	0	0	0	0	0	0	0	0	0	0	0	0	0	0	0	0.0201794	0	0	0	0	0	0	0	0	0	0	0	0	0	0.029148	0	0	0	0	0	0	0	0	0	0	0	0	0	0	0
13r2_W01	0	0	0	0	0	0	0	0.117953	0	0.00930487	0	0	0	0	0	0	0	0	0	0	0	0	0	0	0	0	0	0	0	0	0	0	0	0.0372195	0	0	0	0	0	0	0	0	0	0	0	0	0	0	0.0131363
13r2_W02	0	0	0	0	0	0	0	0.0731183	0	0	0	0	0	0	0	0	0	0	0	0	0	0	0	0	0	0	0	0	0	0	0	0	0	0	0	0	0	0	0	0	0	0	0	0	0	0	0	0	0
13r2_W05	0	0	0	0	0	0	0	0.0635705	0	0	0	0	0	0	0	0	0	0	0	0	0	0	0	0	0	0	0	0	0	0	0	0	0	0	0	0	0	0	0	0	0	0	0	0	0	0	0	0.0263505	0
13r2_W08	0	0	0	0	0	0	0	0.0168067	0	0	0	0	0	0	0	0	0	0	0	0	0	0	0	0	0	0	0	0	0	0	0	0	0	0	0	0	0	0	0	0	0	0	0	0	0	0	0	0	0
13r2_W12	0	0	0	0	0	0	0	0.121614	0	0.00170548	0	0	0	0	0.00170548	0	0	0	0	0	0	0	0	0	0	0	0	0	0	0	0	0	0	0	0	0	0	0	0	0	0	0	0	0	0	0	0	0.0539193	0.0390948
13r2_W15	0	0	0	0	0	0	0	0.094969	0	0	0	0	0	0	0	0	0	0	0	0	0	0	0	0	0	0	0	0	0	0	0	0	0	0	0	0	0	0	0	0	0	0	0	0	0	0	0	0	0.0100255
13r2_W16	0	0	0	0	0	0	0	0.0253493	0	0.0017466	0	0	0	0	0	0	0	0	0	0	0.00722243	0	0	0	0.0997451	0	0	0	0	0.00122734	0	0	0	0.00245468	0	0	0	0	0	0	0	0	0	0	0	0	0	0	0.00675038
13r2_W19	0	0	0	0	0	0	0	0.169956	0	0	0	0	0	0	0	0	0	0	0	0	0	0	0	0	0	0	0	0	0	0	0	0	0	0	0	0	0	0	0	0	0	0	0	0	0	0	0	0	0.0198404
13r2_W20	0	0	0	0	0	0	0	0.00400215	0	0.00126897	0	0	0	0	0	0	0.00161062	0	0	0	0	0	0	0	0	0	0	0	0	0	0	0	0	0.00126897	0	0	0	0	0	0	0	0	0	0	0	0	0	0.00200107	0
13r2_W24	0	0	0	0	0	0	0	0	0	0	0	0	0	0	0	0	0	0	0	0	0	0	0	0	0.0813647	0	0	0	0	0	0.00142902	0.00205421	0	0.0119234	0.00844014	0.0186219	0	0	0	0	0	0	0.00138436	0	0	0	0	0.00178627	0
13r2_W25	0	0	0	0	0	0	0	0	0	0	0	0	0	0	0	0	0	0	0	0	0	0	0	0	0	0	0	0	0	0	0	0	0	0	0	0.0473126	0	0.0102195	0	0	0	0	0	0	0	0	0	0	0
13r2_W29	0	0	0	0.00141485	0	0	0	0	0	0	0	0	0	0	0	0	0	0	0	0	0	0	0	0	0.0987402	0	0.013958	0	0	0.0165429	0	0.0376296	0	0.00348271	0.00255761	0.00772726	0	0	0	0	0.00182298	0	0	0.0015781	0	0	0	0	0
13r2_R01	0	0	0	0	0	0	0	0.0299439	0	0	0	0	0	0	0	0	0	0	0	0	0	0	0	0	0	0	0	0	0	0	0	0	0	0	0	0	0	0	0	0	0	0	0	0	0	0	0	0	0
13r2_R02	0	0	0	0	0	0	0	0.354678	0	0	0	0	0	0	0	0	0	0	0	0	0	0	0	0	0	0	0	0	0	0	0	0	0	0	0	0	0	0	0	0	0	0	0	0	0	0	0	0	0.0740236
13r2_R05	0	0	0	0	0	0	0	0.00662911	0	0	0	0	0	0	0	0	0	0	0	0	0	0	0	0	0	0	0	0	0	0	0	0	0	0	0	0	0	0	0	0	0	0	0	0	0	0	0	0.0818507	0
13r2_R08	0	0	0	0.0296906	0	0	0.00290678	0.00574434	0	0	0	0	0	0	0	0	0	0	0	0	0	0	0	0	0	0	0	0.00107274	0	0	0	0	0	0.00121116	0	0.00117655	0	0	0	0	0	0	0	0	0	0	0	0	0.00114195
13r2_R12	0	0	0	0	0	0	0	0.107032	0	0	0	0	0	0	0	0	0	0	0	0	0	0	0	0	0	0	0	0	0	0	0	0	0	0	0	0	0	0	0	0	0	0	0	0	0	0	0	0.106515	0.0201655
13r2_L13	0	0	0	0	0	0	0	0.904159	0	0	0	0	0	0	0	0	0	0	0	0	0	0	0	0	0	0	0	0	0	0	0	0	0	0	0	0	0	0	0	0	0	0	0	0	0	0	0	0.0958409	0
13r2_L16	0	0	0	0	0	0	0	0.202523	0	0	0	0	0	0	0	0	0	0	0	0	0.0966298	0	0	0	0	0	0	0	0	0	0	0	0	0.0791928	0	0	0	0	0	0.00690213	0	0	0	0	0	0	0	0	0.0336025
13r2_L20	0	0	0	0	0	0	0	0	0	0	0	0	0	0	0	0	0	0	0	0	0	0	0	0	0	0	0	0	0	0	0	0	0	0	0	0	0	0	0	0	0	0	0	0	0	0	0	0	0
13r2_G-1	0	0	0	0	0	0.013777	0	0	0	0	0.0109176	0	0	0.0111775	0	0.0246946	0.0106577	0	0	0.0171562	0	0.0361321	0.0304133	0	0	0	0	0	0	0.0103977	0	0	0	0.0127372	0	0	0	0	0.0688848	0	0	0	0.00987783	0	0	0.0662854	0.00857811	0.0140369	0
13r2_G00	0	0	0	0	0	0	0	0	0	0	0	0	0	0	0	0	0	0	0	0.0386207	0	0	0	0	0	0	0	0	0	0	0	0	0	0.0875862	0	0	0	0	0	0	0	0	0	0	0	0	0	0	0
13r2_G03	0	0	0	0	0.01503	0	0	0.971666	0	0	0	0	0	0	0	0	0	0	0	0	0	0	0	0	0	0	0	0	0	0	0	0	0	0	0	0	0	0	0	0	0	0	0	0	0	0	0	0	0.00690566
13r2_G06	0	0	0	0	0	0	0	0.411765	0	0	0	0	0	0	0	0	0	0	0	0	0	0	0	0	0	0	0	0	0	0	0	0	0	0	0	0	0	0	0	0	0	0	0	0	0	0	0	0	0
13r2_G21	0	0	0	0	0	0	0	0	0	0	0	0	0	0	0	0	0	0	0	0	0	0	0	0	0	0	0	0	0	0	0	0	0	0	0	0	0	0	0	0	0	0	0	0	0	0.28125	0	0	0
13r2_G25	0	0	0	0	0	0	0	0	0	0	0	0	0	0	0	0	0	0	0	0	0	0	0.197067	0	0	0	0	0	0	0	0	0	0	0	0	0	0	0	0	0	0	0	0	0	0	0.100825	0	0	0
13r2_G29	0	0	0	0	0	0	0	0	0	0	0	0	0	0	0	0	0	0	0	0	0	0	0.145374	0	0	0	0	0	0	0	0	0	0	0	0	0.0363436	0.0418502	0	0	0	0	0	0	0	0	0.226872	0	0	0
13r2_G35	0	0	0	0	0	0	0	0.0328738	0	0	0	0	0	0	0	0	0	0	0	0	0	0	0.199364	0	0	0	0	0.0328738	0	0	0	0	0	0	0	0.0318134	0	0	0	0	0	0	0	0	0	0.18982	0	0	0
Sample names are represented by experimental year, sample type, and DAH of bluefin tuna; 0 DAH is the day of hatching and Day -1 stands for egg. 12_G17 represents intestinal samples of 17 DAH in 2012 ”. W, water; G, intestine; R, rotifer, A, Artemia; L, feeder larvae (the striped beakfish); P, commercial pellet.
[truncated: 98 more columns]
